# Supplementary material for: Muscle-Specific Effects of Genotype, Animal Age, and Wet Aging Duration on Beef Color, Tenderness, and Sensory Characteristics
Source: Animals (Basel). 2024 Dec 12;14(24):3593. doi: 10.3390/ani14243593 (PMC11672512; doi:10.3390/ani14243593)
Supplement: Supplementary file 1 [file animals-14-03593-s001.zip]

Archive with 1 entries (1 files):
- animals-3342649-supplementary.pdf
